# Supplementary material for: Technological Innovations to Support Family Caregivers: A Scoping Review
Source: Healthcare (Basel). 2024 Nov 25;12(23):2350. doi: 10.3390/healthcare12232350 (PMC11641527; doi:10.3390/healthcare12232350)
Supplement: Supplementary file 1 [file healthcare-12-02350-s001.zip]

Archive with 1 entries (1 files):
- healthcare-3230577-supplementary.pdf
